# Supplementary material for: A Novel Aldisine Derivative Exhibits Potential Antitumor Effects by Targeting JAK/STAT3 Signaling
Source: Mar Drugs. 2023 Mar 29;21(4):218. doi: 10.3390/md21040218 (PMC10141377; doi:10.3390/md21040218)
Supplement: Supplementary file 1 [file marinedrugs-21-00218-s001.zip]

Archive with 1 entries (1 files):
- marinedrugs-2276570-supplementary.pdf
